# Supplementary material for: The application of multi-baseline digital close-range photogrammetry in three-dimensional imaging and measurement of dental casts
Source: PLoS One. 2017 Jun 22;12(6):e0178858. doi: 10.1371/journal.pone.0178858 (PMC5480861; doi:10.1371/journal.pone.0178858)
Supplement: S1 Table — (XLSX) [file pone.0178858.s001.xlsx]

## Sheet: MedCalc data
ID	UR1 Digital	UR1 Cast	UL3 Digital	UL3 Cast	LL6 Digital	LL6 Cast	UICW Digital	UICW Cast	UIM1W Digital	UIM1W Cast	LICW Digital	LICW Cast	LIM1W Digital	LIM1W Cast	UAP Digital	UAP Cast	LAP Digital	LAP Cast
1	8.721	8.72	8.155	8.15	11.389	11.39	37.244	37.26	48.961	49.96	28.181	28.18	37.961	37.96	106.012	106.04	101.122	101.11
2	8.222	8.22	8.161	8.16	10.704	10.72	36.253	36.26	48.962	49.97	28.165	28.16	38.947	38.95	97.821	98.02	100.125	100.15
3	8.307	8.31	8.164	8.16	10.807	10.81	35.441	35.45	49.954	49.94	28.171	28.17	36.451	36.34	109.128	110.05	98.985	99.97
4	8.031	8.04	8.158	8.16	10.505	10.51	34.826	34.83	49.962	50.123	28.172	28.17	35.965	35.98	102.122	102.07	97.654	97.78
5	8.828	8.83	8.156	8.16	11.686	11.69	38.441	38.35	49.967	49.97	28.186	28.19	40.374	40.38	104.155	104.11	97.121	97.14
6	7.922	7.92	8.157	8.16	10.384	10.38	34.644	34.65	49.946	49.95	28.174	28.18	35.871	35.87	91.231	91.21	95.612	96.04
7	8.604	8.61	8.149	8.15	11.078	11.08	36.647	36.65	49.957	49.86	28.193	28.19	38.574	38.58	103.987	109.233	93.128	93.22
8	8.914	8.92	8.149	8.15	11.805	11.81	38.662	38.66	49.954	49.96	28.175	28.17	40.575	40.55	106.232	106.123	104.155	104.11
9	8.309	8.31	8.149	8.15	10.771	10.78	35.447	35.45	48.957	48.96	28.199	28.19	36.761	36.76	101.051	101.07	91.231	91.21
10	8.018	8.02	8.155	8.16	10.475	10.48	36.051	36.15	49.975	51.23	28.182	28.19	38.475	38.47	98.123	98.12	103.957	104.24
11	8.162	8.16	8.165	8.16	10.125	10.12	42.231	42.43	47.789	48.23	31.505	31.51	38.312	38.12	104.231	104.22	106.212	106.3
12	8.512	8.41	8.165	8.17	11.459	11.53	36.122	36.12	49.011	48.98	27.125	27.14	37.323	37.33	104.232	104.21	96.123	96.12
13	8.712	8.72	8.191	8.21	11.235	11.32	34.954	35.11	53.123	52.32	30.005	29.98	42.998	42.97	103.232	103.23	90.122	90.28
14	8.723	8.72	8.192	8.21	10.546	10.56	39.179	39.21	50.505	51.23	28.126	28.12	43.125	45.12	101.129	102.11	90.155	90.13
15	8.532	8.51	8.159	8.17	11.112	11.11	34.105	34.32	49.129	48.98	27.262	27.26	39.123	39.12	109.123	110.03	91.965	91.19
16	8.722	8.74	8.155	8.16	11.391	11.38	36.987	37.66	48.926	49.86	28.092	28.08	37.861	37.96	105.596	106.11	101.143	101.19
17	8.215	8.24	8.191	8.19	10.705	10.71	36.158	36.29	49.902	49.97	27.995	28.26	38.747	38.88	97.712	97.09	100.117	100.16
18	8.317	8.32	8.161	8.15	10.805	10.81	35.465	35.49	49.852	49.84	28.193	28.19	36.423	36.56	109.123	109.78	98.973	99.927
19	8.051	8.06	8.193	8.19	10.506	10.52	34.792	35.79	48.998	49.97	28.179	28.21	35.962	36.01	102.135	102.17	97.714	97.88
20	8.822	8.85	8.155	8.15	11.685	11.69	38.232	38.45	49.966	49.99	28.176	28.18	40.312	40.36	104.126	104.19	97.129	96.99
21	7.923	7.92	8.156	8.16	10.394	10.39	34.544	34.55	49.962	49.85	28.184	28.19	35.798	35.81	91.224	91.23	95.979	96.01
22	8.592	8.64	8.239	8.25	11.081	11.07	36.657	36.55	49.597	49.96	28.191	28.19	38.474	38.51	103.912	104.11	93.139	93.12
23	8.925	8.94	8.152	8.15	11.815	11.82	38.762	38.66	47.506	47.96	28.185	28.18	41.003	40.62	106.123	106.13	104.126	104.19
24	8.303	8.33	8.155	8.15	10.771	10.78	35.5347	35.15	48.983	49.96	28.201	28.21	36.726	36.78	99.995	99.99	91.224	91.23
25	8.023	8.01	8.152	8.16	10.465	10.47	36.251	36.25	50.01	49.97	28.172	28.18	38.423	38.43	98.223	98.15	103.902	104.11
26	8.165	8.19	8.163	8.16	10.125	10.13	42.331	42.23	48.101	48.32	31.493	31.53	38.123	38.22	104.116	104.17	106.123	106.13
27	8.523	8.48	8.171	8.17	11.496	11.54	36.105	36.22	48.987	49.12	27.139	28.13	37.333	37.41	104.113	104.19	96.224	96.23
28	8.623	8.68	8.183	8.19	11.215	11.24	35.002	35.01	52.901	51.01	29.987	30.01	43.001	43.01	103.232	103.22	90.135	91.81
29	8.713	8.78	8.196	8.21	10.565	10.54	39.189	39.22	50.123	50.24	28.123	28.93	45.123	46.23	101.201	101.14	90.106	91.18
30	8.563	8.68	8.181	8.18	11.119	11.09	35.121	36.22	48.984	49.12	28.242	28.32	39.127	39.23	108.986	109.58	91.237	92.21
